# Supplementary material for: Magnification effects on perspective angle and optical slant angle across locations
Source: Iperception. 2025 Jul 3;16(4):20416695251351412. doi: 10.1177/20416695251351412 (PMC12227876; doi:10.1177/20416695251351412)
Supplement: sj-csv-1-ipe-10.1177_20416695251351412 - Supplemental material for Magnification effects on perspective angle and optical slant angle across locations [file sj-csv-1-ipe-10.1177_20416695251351412.csv]

pid	beta	theta	ST	NE	VC	LO
0	-4.65	51.76505118	Diverged Lines	Monocular	Magnified	Ground
1	-1.75	58.86505118	Diverged Lines	Monocular	Magnified	Ground
2	2.175	47.91505118	Diverged Lines	Monocular	Magnified	Ground
3	-1.175	69.21505118	Diverged Lines	Monocular	Magnified	Ground
4	0	71.56505118	Diverged Lines	Monocular	Magnified	Ground
5	-3.9	69.31505118	Diverged Lines	Monocular	Magnified	Ground
6	-4.925	48.26505118	Diverged Lines	Monocular	Magnified	Ground
7	-1.1	60.16505118	Diverged Lines	Monocular	Magnified	Ground
8	-3.725	71.56505118	Diverged Lines	Monocular	Magnified	Ground
9	-4.45	49.66505118	Diverged Lines	Monocular	Magnified	Ground
10	-2.925	34.36505118	Diverged Lines	Monocular	Magnified	Ground
11	-0.55	66.06505118	Diverged Lines	Monocular	Magnified	Ground
12	-0.55	70.86505118	Diverged Lines	Monocular	Magnified	Ground
13	-2.85	67.16505118	Diverged Lines	Monocular	Magnified	Ground
14	0	6.165051177	Diverged Lines	Monocular	Magnified	Ground
15	-3.875	71.56505118	Diverged Lines	Monocular	Magnified	Ground
16	0	54.26505118	Diverged Lines	Monocular	Magnified	Ground
17	0.225	66.46505118	Diverged Lines	Monocular	Magnified	Ground
18	-4.825	71.56505118	Diverged Lines	Monocular	Magnified	Ground
19	-3.85	57.86505118	Diverged Lines	Monocular	Magnified	Ground
20	-2.575	40.26505118	Diverged Lines	Monocular	Magnified	Ground
21	-3.85	50.61505118	Diverged Lines	Monocular	Magnified	Ground
22	-1.875	35.56505118	Diverged Lines	Monocular	Magnified	Ground
0	-2.9	51.76505118	Parallel Lines	Monocular	Magnified	Ground
1	-0.1	58.21505118	Parallel Lines	Monocular	Magnified	Ground
2	-7.875	39.56505118	Parallel Lines	Monocular	Magnified	Ground
3	0	54.26505118	Parallel Lines	Monocular	Magnified	Ground
4	0	71.56505118	Parallel Lines	Monocular	Magnified	Ground
5	-1.625	69.31505118	Parallel Lines	Monocular	Magnified	Ground
6	0	61.11505118	Parallel Lines	Monocular	Magnified	Ground
7	0	55.46505118	Parallel Lines	Monocular	Magnified	Ground
8	-2.225	71.56505118	Parallel Lines	Monocular	Magnified	Ground
9	-0.225	59.81505118	Parallel Lines	Monocular	Magnified	Ground
10	0	61.26505118	Parallel Lines	Monocular	Magnified	Ground
11	0	66.06505118	Parallel Lines	Monocular	Magnified	Ground
12	0.7	67.76505118	Parallel Lines	Monocular	Magnified	Ground
13	0	62.56505118	Parallel Lines	Monocular	Magnified	Ground
14	0	21.46505118	Parallel Lines	Monocular	Magnified	Ground
15	0	71.56505118	Parallel Lines	Monocular	Magnified	Ground
16	0	179.2650512	Parallel Lines	Monocular	Magnified	Ground
17	0.95	64.51505118	Parallel Lines	Monocular	Magnified	Ground
18	0	71.56505118	Parallel Lines	Monocular	Magnified	Ground
19	0	58.46505118	Parallel Lines	Monocular	Magnified	Ground
20	0	33.76505118	Parallel Lines	Monocular	Magnified	Ground
21	2	53.56505118	Parallel Lines	Monocular	Magnified	Ground
22	0	37.36505118	Parallel Lines	Monocular	Magnified	Ground
0	0	51.76505118	Converged Lines	Monocular	Magnified	Ground
1	5.375	58.51505118	Converged Lines	Monocular	Magnified	Ground
2	-1.65	43.46505118	Converged Lines	Monocular	Magnified	Ground
3	0.9	69.21505118	Converged Lines	Monocular	Magnified	Ground
4	7.25	71.56505118	Converged Lines	Monocular	Magnified	Ground
5	-2.2	66.06505118	Converged Lines	Monocular	Magnified	Ground
6	4.15	56.76505118	Converged Lines	Monocular	Magnified	Ground
7	0	60.66505118	Converged Lines	Monocular	Magnified	Ground
8	1.825	71.56505118	Converged Lines	Monocular	Magnified	Ground
9	-0.475	58.91505118	Converged Lines	Monocular	Magnified	Ground
10	0	56.71505118	Converged Lines	Monocular	Magnified	Ground
11	1.225	66.06505118	Converged Lines	Monocular	Magnified	Ground
12	4.05	67.26505118	Converged Lines	Monocular	Magnified	Ground
13	1.95	62.56505118	Converged Lines	Monocular	Magnified	Ground
14	4.1	21.46505118	Converged Lines	Monocular	Magnified	Ground
15	0	71.56505118	Converged Lines	Monocular	Magnified	Ground
16	4.65	51.91505118	Converged Lines	Monocular	Magnified	Ground
17	-0.075	70.96505118	Converged Lines	Monocular	Magnified	Ground
18	0	71.56505118	Converged Lines	Monocular	Magnified	Ground
19	3.975	51.26505118	Converged Lines	Monocular	Magnified	Ground
20	1.025	33.76505118	Converged Lines	Monocular	Magnified	Ground
21	1.875	50.86505118	Converged Lines	Monocular	Magnified	Ground
22	3.775	56.16505118	Converged Lines	Monocular	Magnified	Ground
0	2.85	52.96505118	More Converged Lines	Monocular	Magnified	Ground
1	9.375	59.91505118	More Converged Lines	Monocular	Magnified	Ground
2	1.4	58.81505118	More Converged Lines	Monocular	Magnified	Ground
3	5.15	66.06505118	More Converged Lines	Monocular	Magnified	Ground
4	7.25	71.56505118	More Converged Lines	Monocular	Magnified	Ground
5	3.3	69.31505118	More Converged Lines	Monocular	Magnified	Ground
6	6.625	52.31505118	More Converged Lines	Monocular	Magnified	Ground
7	4.6	70.56505118	More Converged Lines	Monocular	Magnified	Ground
8	5.65	71.56505118	More Converged Lines	Monocular	Magnified	Ground
9	4	63.71505118	More Converged Lines	Monocular	Magnified	Ground
10	1.95	67.11505118	More Converged Lines	Monocular	Magnified	Ground
11	3.475	66.06505118	More Converged Lines	Monocular	Magnified	Ground
12	7	65.26505118	More Converged Lines	Monocular	Magnified	Ground
13	6.15	67.91505118	More Converged Lines	Monocular	Magnified	Ground
14	3.15	29.76505118	More Converged Lines	Monocular	Magnified	Ground
15	6.475	71.56505118	More Converged Lines	Monocular	Magnified	Ground
16	13.025	59.86505118	More Converged Lines	Monocular	Magnified	Ground
17	2.2	67.36505118	More Converged Lines	Monocular	Magnified	Ground
18	0.775	71.56505118	More Converged Lines	Monocular	Magnified	Ground
19	6.75	61.26505118	More Converged Lines	Monocular	Magnified	Ground
20	6.375	44.31505118	More Converged Lines	Monocular	Magnified	Ground
21	5.05	63.56505118	More Converged Lines	Monocular	Magnified	Ground
22	4.125	50.41505118	More Converged Lines	Monocular	Magnified	Ground
0	-5.4	51.16505118	Diverged Lines	Binocular	Magnified	Ground
1	-4.8	64.21505118	Diverged Lines	Binocular	Magnified	Ground
2	-4.625	32.76505118	Diverged Lines	Binocular	Magnified	Ground
3	-0.65	66.71505118	Diverged Lines	Binocular	Magnified	Ground
4	0	71.56505118	Diverged Lines	Binocular	Magnified	Ground
5	-1.325	64.96505118	Diverged Lines	Binocular	Magnified	Ground
6	-5.725	35.81505118	Diverged Lines	Binocular	Magnified	Ground
7	-4.225	65.66505118	Diverged Lines	Binocular	Magnified	Ground
8	-6.075	71.56505118	Diverged Lines	Binocular	Magnified	Ground
9	-4.7	62.86505118	Diverged Lines	Binocular	Magnified	Ground
10	-3.25	59.91505118	Diverged Lines	Binocular	Magnified	Ground
11	-0.95	66.06505118	Diverged Lines	Binocular	Magnified	Ground
12	-2.05	67.26505118	Diverged Lines	Binocular	Magnified	Ground
13	-1.525	59.31505118	Diverged Lines	Binocular	Magnified	Ground
14	0	23.66505118	Diverged Lines	Binocular	Magnified	Ground
15	-9.45	67.76505118	Diverged Lines	Binocular	Magnified	Ground
16	0	48.01505118	Diverged Lines	Binocular	Magnified	Ground
17	0.775	64.76505118	Diverged Lines	Binocular	Magnified	Ground
18	-10.225	71.56505118	Diverged Lines	Binocular	Magnified	Ground
19	-4.225	56.96505118	Diverged Lines	Binocular	Magnified	Ground
20	-3.05	40.11505118	Diverged Lines	Binocular	Magnified	Ground
21	-5.275	81.96505118	Diverged Lines	Binocular	Magnified	Ground
22	-2.575	53.96505118	Diverged Lines	Binocular	Magnified	Ground
0	-3.25	51.16505118	Parallel Lines	Binocular	Magnified	Ground
1	-0.075	66.56505118	Parallel Lines	Binocular	Magnified	Ground
2	-5.075	32.06505118	Parallel Lines	Binocular	Magnified	Ground
3	0	66.31505118	Parallel Lines	Binocular	Magnified	Ground
4	0	71.56505118	Parallel Lines	Binocular	Magnified	Ground
5	-0.175	60.31505118	Parallel Lines	Binocular	Magnified	Ground
6	0	50.41505118	Parallel Lines	Binocular	Magnified	Ground
7	-0.9	66.16505118	Parallel Lines	Binocular	Magnified	Ground
8	0	71.56505118	Parallel Lines	Binocular	Magnified	Ground
9	-2.75	48.11505118	Parallel Lines	Binocular	Magnified	Ground
10	0	65.76505118	Parallel Lines	Binocular	Magnified	Ground
11	0	66.06505118	Parallel Lines	Binocular	Magnified	Ground
12	0.45	64.06505118	Parallel Lines	Binocular	Magnified	Ground
13	1.5	60.01505118	Parallel Lines	Binocular	Magnified	Ground
14	0	29.76505118	Parallel Lines	Binocular	Magnified	Ground
15	0	71.56505118	Parallel Lines	Binocular	Magnified	Ground
16	0	54.21505118	Parallel Lines	Binocular	Magnified	Ground
17	1.225	64.51505118	Parallel Lines	Binocular	Magnified	Ground
18	-2.775	71.56505118	Parallel Lines	Binocular	Magnified	Ground
19	-1.2	51.81505118	Parallel Lines	Binocular	Magnified	Ground
20	-1.575	36.36505118	Parallel Lines	Binocular	Magnified	Ground
21	0	56.41505118	Parallel Lines	Binocular	Magnified	Ground
22	-2.55	51.76505118	Parallel Lines	Binocular	Magnified	Ground
0	0	57.66505118	Converged Lines	Binocular	Magnified	Ground
1	3.35	66.71505118	Converged Lines	Binocular	Magnified	Ground
2	-1.375	46.81505118	Converged Lines	Binocular	Magnified	Ground
3	0.875	68.06505118	Converged Lines	Binocular	Magnified	Ground
4	4.6	71.56505118	Converged Lines	Binocular	Magnified	Ground
5	-0.5	63.66505118	Converged Lines	Binocular	Magnified	Ground
6	0	37.21505118	Converged Lines	Binocular	Magnified	Ground
7	0	62.16505118	Converged Lines	Binocular	Magnified	Ground
8	0.9	71.56505118	Converged Lines	Binocular	Magnified	Ground
9	0.125	53.51505118	Converged Lines	Binocular	Magnified	Ground
10	0	71.56505118	Converged Lines	Binocular	Magnified	Ground
11	1.05	66.06505118	Converged Lines	Binocular	Magnified	Ground
12	0.8	67.46505118	Converged Lines	Binocular	Magnified	Ground
13	3.3	67.46505118	Converged Lines	Binocular	Magnified	Ground
14	4.05	29.76505118	Converged Lines	Binocular	Magnified	Ground
15	3.025	68.81505118	Converged Lines	Binocular	Magnified	Ground
16	2.35	58.81505118	Converged Lines	Binocular	Magnified	Ground
17	2.05	70.46505118	Converged Lines	Binocular	Magnified	Ground
18	-4.025	71.56505118	Converged Lines	Binocular	Magnified	Ground
19	3.875	63.06505118	Converged Lines	Binocular	Magnified	Ground
20	2.35	45.61505118	Converged Lines	Binocular	Magnified	Ground
21	0	56.41505118	Converged Lines	Binocular	Magnified	Ground
22	-4.95	50.71505118	Converged Lines	Binocular	Magnified	Ground
0	4.85	51.16505118	More Converged Lines	Binocular	Magnified	Ground
1	3.625	66.71505118	More Converged Lines	Binocular	Magnified	Ground
2	0.35	43.11505118	More Converged Lines	Binocular	Magnified	Ground
3	2.55	65.66505118	More Converged Lines	Binocular	Magnified	Ground
4	0	71.56505118	More Converged Lines	Binocular	Magnified	Ground
5	1.725	63.41505118	More Converged Lines	Binocular	Magnified	Ground
6	6.65	56.66505118	More Converged Lines	Binocular	Magnified	Ground
7	-1.875	71.56505118	More Converged Lines	Binocular	Magnified	Ground
8	3.85	64.21505118	More Converged Lines	Binocular	Magnified	Ground
9	6.3	80.51505118	More Converged Lines	Binocular	Magnified	Ground
10	2.4	65.76505118	More Converged Lines	Binocular	Magnified	Ground
11	3.35	66.06505118	More Converged Lines	Binocular	Magnified	Ground
12	3.25	64.86505118	More Converged Lines	Binocular	Magnified	Ground
13	5.4	62.06505118	More Converged Lines	Binocular	Magnified	Ground
14	4.6	36.56505118	More Converged Lines	Binocular	Magnified	Ground
15	9	71.56505118	More Converged Lines	Binocular	Magnified	Ground
16	6.85	58.81505118	More Converged Lines	Binocular	Magnified	Ground
17	4.8	64.71505118	More Converged Lines	Binocular	Magnified	Ground
18	-3.475	71.56505118	More Converged Lines	Binocular	Magnified	Ground
19	8.525	63.96505118	More Converged Lines	Binocular	Magnified	Ground
20	5.05	49.61505118	More Converged Lines	Binocular	Magnified	Ground
21	3.65	56.41505118	More Converged Lines	Binocular	Magnified	Ground
22	5.4	58.91505118	More Converged Lines	Binocular	Magnified	Ground
0	-2.85	57.96505118	Diverged Lines	Monocular	Naked Eye(s)	Ground
1	-0.075	65.71505118	Diverged Lines	Monocular	Naked Eye(s)	Ground
2	-1.925	49.51505118	Diverged Lines	Monocular	Naked Eye(s)	Ground
3	0.55	71.56505118	Diverged Lines	Monocular	Naked Eye(s)	Ground
4	4.975	71.56505118	Diverged Lines	Monocular	Naked Eye(s)	Ground
5	2.45	71.16505118	Diverged Lines	Monocular	Naked Eye(s)	Ground
6	-2.25	71.56505118	Diverged Lines	Monocular	Naked Eye(s)	Ground
7	0	65.86505118	Diverged Lines	Monocular	Naked Eye(s)	Ground
8	-1.25	71.56505118	Diverged Lines	Monocular	Naked Eye(s)	Ground
9	-0.2	61.46505118	Diverged Lines	Monocular	Naked Eye(s)	Ground
10	-0.475	71.56505118	Diverged Lines	Monocular	Naked Eye(s)	Ground
11	0	71.56505118	Diverged Lines	Monocular	Naked Eye(s)	Ground
12	-0.05	69.06505118	Diverged Lines	Monocular	Naked Eye(s)	Ground
13	4.525	68.21505118	Diverged Lines	Monocular	Naked Eye(s)	Ground
14	4.9	45.36505118	Diverged Lines	Monocular	Naked Eye(s)	Ground
15	7.05	71.56505118	Diverged Lines	Monocular	Naked Eye(s)	Ground
16	-4.05	61.36505118	Diverged Lines	Monocular	Naked Eye(s)	Ground
17	-0.1	68.81505118	Diverged Lines	Monocular	Naked Eye(s)	Ground
18	0	71.56505118	Diverged Lines	Monocular	Naked Eye(s)	Ground
19	1.425	75.06505118	Diverged Lines	Monocular	Naked Eye(s)	Ground
20	0	50.36505118	Diverged Lines	Monocular	Naked Eye(s)	Ground
21	0	53.21505118	Diverged Lines	Monocular	Naked Eye(s)	Ground
22	1.1	40.26505118	Diverged Lines	Monocular	Naked Eye(s)	Ground
0	0	57.96505118	Parallel Lines	Monocular	Naked Eye(s)	Ground
1	-1.575	66.96505118	Parallel Lines	Monocular	Naked Eye(s)	Ground
2	3.625	64.16505118	Parallel Lines	Monocular	Naked Eye(s)	Ground
3	3.35	71.56505118	Parallel Lines	Monocular	Naked Eye(s)	Ground
4	0	71.56505118	Parallel Lines	Monocular	Naked Eye(s)	Ground
5	-1.7	71.16505118	Parallel Lines	Monocular	Naked Eye(s)	Ground
6	0	71.56505118	Parallel Lines	Monocular	Naked Eye(s)	Ground
7	2	69.11505118	Parallel Lines	Monocular	Naked Eye(s)	Ground
8	0	71.56505118	Parallel Lines	Monocular	Naked Eye(s)	Ground
9	-0.275	64.06505118	Parallel Lines	Monocular	Naked Eye(s)	Ground
10	0	71.56505118	Parallel Lines	Monocular	Naked Eye(s)	Ground
11	-0.825	71.56505118	Parallel Lines	Monocular	Naked Eye(s)	Ground
12	8.15	71.96505118	Parallel Lines	Monocular	Naked Eye(s)	Ground
13	-2.8	65.11505118	Parallel Lines	Monocular	Naked Eye(s)	Ground
14	0	50.26505118	Parallel Lines	Monocular	Naked Eye(s)	Ground
15	-1.475	71.56505118	Parallel Lines	Monocular	Naked Eye(s)	Ground
16	0	66.86505118	Parallel Lines	Monocular	Naked Eye(s)	Ground
17	2.875	71.36505118	Parallel Lines	Monocular	Naked Eye(s)	Ground
18	0	71.56505118	Parallel Lines	Monocular	Naked Eye(s)	Ground
19	4.925	67.66505118	Parallel Lines	Monocular	Naked Eye(s)	Ground
20	0	55.16505118	Parallel Lines	Monocular	Naked Eye(s)	Ground
21	0	48.86505118	Parallel Lines	Monocular	Naked Eye(s)	Ground
22	9.025	51.11505118	Parallel Lines	Monocular	Naked Eye(s)	Ground
0	5.4	57.96505118	Converged Lines	Monocular	Naked Eye(s)	Ground
1	7.725	68.01505118	Converged Lines	Monocular	Naked Eye(s)	Ground
2	0.75	56.56505118	Converged Lines	Monocular	Naked Eye(s)	Ground
3	-0.95	65.76505118	Converged Lines	Monocular	Naked Eye(s)	Ground
4	0	71.56505118	Converged Lines	Monocular	Naked Eye(s)	Ground
5	-0.475	72.71505118	Converged Lines	Monocular	Naked Eye(s)	Ground
6	5.2	71.56505118	Converged Lines	Monocular	Naked Eye(s)	Ground
7	6.8	71.56505118	Converged Lines	Monocular	Naked Eye(s)	Ground
8	8.025	71.56505118	Converged Lines	Monocular	Naked Eye(s)	Ground
9	-0.2	64.76505118	Converged Lines	Monocular	Naked Eye(s)	Ground
10	4.85	71.56505118	Converged Lines	Monocular	Naked Eye(s)	Ground
11	5.575	71.56505118	Converged Lines	Monocular	Naked Eye(s)	Ground
12	6.85	71.56505118	Converged Lines	Monocular	Naked Eye(s)	Ground
13	-0.65	71.56505118	Converged Lines	Monocular	Naked Eye(s)	Ground
14	0	44.46505118	Converged Lines	Monocular	Naked Eye(s)	Ground
15	0	71.56505118	Converged Lines	Monocular	Naked Eye(s)	Ground
16	4.725	63.11505118	Converged Lines	Monocular	Naked Eye(s)	Ground
17	-0.025	70.51505118	Converged Lines	Monocular	Naked Eye(s)	Ground
18	2	71.56505118	Converged Lines	Monocular	Naked Eye(s)	Ground
19	-2.475	75.71505118	Converged Lines	Monocular	Naked Eye(s)	Ground
20	6.4	55.06505118	Converged Lines	Monocular	Naked Eye(s)	Ground
21	8.3	56.71505118	Converged Lines	Monocular	Naked Eye(s)	Ground
22	6.65	54.21505118	Converged Lines	Monocular	Naked Eye(s)	Ground
0	1	57.96505118	More Converged Lines	Monocular	Naked Eye(s)	Ground
1	5.575	66.06505118	More Converged Lines	Monocular	Naked Eye(s)	Ground
2	-0.675	61.96505118	More Converged Lines	Monocular	Naked Eye(s)	Ground
3	3.05	67.31505118	More Converged Lines	Monocular	Naked Eye(s)	Ground
4	11.875	71.56505118	More Converged Lines	Monocular	Naked Eye(s)	Ground
5	0.625	71.16505118	More Converged Lines	Monocular	Naked Eye(s)	Ground
6	11.325	71.56505118	More Converged Lines	Monocular	Naked Eye(s)	Ground
7	0	67.06505118	More Converged Lines	Monocular	Naked Eye(s)	Ground
8	4.05	71.56505118	More Converged Lines	Monocular	Naked Eye(s)	Ground
9	4.675	78.96505118	More Converged Lines	Monocular	Naked Eye(s)	Ground
10	3.05	71.56505118	More Converged Lines	Monocular	Naked Eye(s)	Ground
11	3.2	71.56505118	More Converged Lines	Monocular	Naked Eye(s)	Ground
12	1	71.26505118	More Converged Lines	Monocular	Naked Eye(s)	Ground
13	5.15	71.56505118	More Converged Lines	Monocular	Naked Eye(s)	Ground
14	7.45	48.86505118	More Converged Lines	Monocular	Naked Eye(s)	Ground
15	4.05	71.56505118	More Converged Lines	Monocular	Naked Eye(s)	Ground
16	8.45	56.76505118	More Converged Lines	Monocular	Naked Eye(s)	Ground
17	4.025	68.76505118	More Converged Lines	Monocular	Naked Eye(s)	Ground
18	0.3	71.56505118	More Converged Lines	Monocular	Naked Eye(s)	Ground
19	6.55	75.56505118	More Converged Lines	Monocular	Naked Eye(s)	Ground
20	1.625	57.56505118	More Converged Lines	Monocular	Naked Eye(s)	Ground
21	5.125	51.31505118	More Converged Lines	Monocular	Naked Eye(s)	Ground
22	0	42.46505118	More Converged Lines	Monocular	Naked Eye(s)	Ground
0	-2.45	57.96505118	Diverged Lines	Binocular	Naked Eye(s)	Ground
1	-0.075	70.21505118	Diverged Lines	Binocular	Naked Eye(s)	Ground
2	-0.6	54.61505118	Diverged Lines	Binocular	Naked Eye(s)	Ground
3	-0.5	71.56505118	Diverged Lines	Binocular	Naked Eye(s)	Ground
4	0	71.56505118	Diverged Lines	Binocular	Naked Eye(s)	Ground
5	-0.85	71.71505118	Diverged Lines	Binocular	Naked Eye(s)	Ground
6	0	71.56505118	Diverged Lines	Binocular	Naked Eye(s)	Ground
7	-0.075	66.71505118	Diverged Lines	Binocular	Naked Eye(s)	Ground
8	-0.85	71.56505118	Diverged Lines	Binocular	Naked Eye(s)	Ground
9	-0.7	77.31505118	Diverged Lines	Binocular	Naked Eye(s)	Ground
10	0	71.56505118	Diverged Lines	Binocular	Naked Eye(s)	Ground
11	-0.75	71.56505118	Diverged Lines	Binocular	Naked Eye(s)	Ground
12	-0.4	70.86505118	Diverged Lines	Binocular	Naked Eye(s)	Ground
13	0	71.56505118	Diverged Lines	Binocular	Naked Eye(s)	Ground
14	0	53.86505118	Diverged Lines	Binocular	Naked Eye(s)	Ground
15	0	71.56505118	Diverged Lines	Binocular	Naked Eye(s)	Ground
16	0	63.66505118	Diverged Lines	Binocular	Naked Eye(s)	Ground
17	-0.025	68.36505118	Diverged Lines	Binocular	Naked Eye(s)	Ground
18	0	71.56505118	Diverged Lines	Binocular	Naked Eye(s)	Ground
19	0	58.51505118	Diverged Lines	Binocular	Naked Eye(s)	Ground
20	-1.9	57.06505118	Diverged Lines	Binocular	Naked Eye(s)	Ground
21	0	56.46505118	Diverged Lines	Binocular	Naked Eye(s)	Ground
22	-1.35	53.76505118	Diverged Lines	Binocular	Naked Eye(s)	Ground
0	0	57.96505118	Parallel Lines	Binocular	Naked Eye(s)	Ground
1	-0.025	68.71505118	Parallel Lines	Binocular	Naked Eye(s)	Ground
2	-0.3	51.36505118	Parallel Lines	Binocular	Naked Eye(s)	Ground
3	0.825	71.56505118	Parallel Lines	Binocular	Naked Eye(s)	Ground
4	0	71.56505118	Parallel Lines	Binocular	Naked Eye(s)	Ground
5	-0.85	71.71505118	Parallel Lines	Binocular	Naked Eye(s)	Ground
6	0	71.56505118	Parallel Lines	Binocular	Naked Eye(s)	Ground
7	0	66.26505118	Parallel Lines	Binocular	Naked Eye(s)	Ground
8	0	71.56505118	Parallel Lines	Binocular	Naked Eye(s)	Ground
9	-0.7	63.31505118	Parallel Lines	Binocular	Naked Eye(s)	Ground
10	0	71.56505118	Parallel Lines	Binocular	Naked Eye(s)	Ground
11	0	71.56505118	Parallel Lines	Binocular	Naked Eye(s)	Ground
12	1.35	70.56505118	Parallel Lines	Binocular	Naked Eye(s)	Ground
13	2.775	63.81505118	Parallel Lines	Binocular	Naked Eye(s)	Ground
14	0	57.76505118	Parallel Lines	Binocular	Naked Eye(s)	Ground
15	0	71.56505118	Parallel Lines	Binocular	Naked Eye(s)	Ground
16	0	71.56505118	Parallel Lines	Binocular	Naked Eye(s)	Ground
17	0.125	71.36505118	Parallel Lines	Binocular	Naked Eye(s)	Ground
18	0	71.56505118	Parallel Lines	Binocular	Naked Eye(s)	Ground
19	0.85	66.31505118	Parallel Lines	Binocular	Naked Eye(s)	Ground
20	0	57.16505118	Parallel Lines	Binocular	Naked Eye(s)	Ground
21	0	59.91505118	Parallel Lines	Binocular	Naked Eye(s)	Ground
22	0.15	50.56505118	Parallel Lines	Binocular	Naked Eye(s)	Ground
0	1.7	57.96505118	Converged Lines	Binocular	Naked Eye(s)	Ground
1	4.375	68.11505118	Converged Lines	Binocular	Naked Eye(s)	Ground
2	2.375	58.91505118	Converged Lines	Binocular	Naked Eye(s)	Ground
3	3	71.56505118	Converged Lines	Binocular	Naked Eye(s)	Ground
4	3.875	71.56505118	Converged Lines	Binocular	Naked Eye(s)	Ground
5	-0.05	71.71505118	Converged Lines	Binocular	Naked Eye(s)	Ground
6	8.525	71.56505118	Converged Lines	Binocular	Naked Eye(s)	Ground
7	5.5	71.56505118	Converged Lines	Binocular	Naked Eye(s)	Ground
8	5.625	71.56505118	Converged Lines	Binocular	Naked Eye(s)	Ground
9	5.625	80.76505118	Converged Lines	Binocular	Naked Eye(s)	Ground
10	2.35	71.56505118	Converged Lines	Binocular	Naked Eye(s)	Ground
11	2.725	71.56505118	Converged Lines	Binocular	Naked Eye(s)	Ground
12	6	71.06505118	Converged Lines	Binocular	Naked Eye(s)	Ground
13	4.125	71.56505118	Converged Lines	Binocular	Naked Eye(s)	Ground
14	4.4	60.36505118	Converged Lines	Binocular	Naked Eye(s)	Ground
15	4.9	71.56505118	Converged Lines	Binocular	Naked Eye(s)	Ground
16	1.6	71.56505118	Converged Lines	Binocular	Naked Eye(s)	Ground
17	2.85	70.76505118	Converged Lines	Binocular	Naked Eye(s)	Ground
18	0	71.56505118	Converged Lines	Binocular	Naked Eye(s)	Ground
19	6.975	73.41505118	Converged Lines	Binocular	Naked Eye(s)	Ground
20	1.375	71.56505118	Converged Lines	Binocular	Naked Eye(s)	Ground
21	1.875	54.51505118	Converged Lines	Binocular	Naked Eye(s)	Ground
22	4.4	50.56505118	Converged Lines	Binocular	Naked Eye(s)	Ground
0	3.9	57.96505118	More Converged Lines	Binocular	Naked Eye(s)	Ground
1	4.325	69.56505118	More Converged Lines	Binocular	Naked Eye(s)	Ground
2	4.3	42.76505118	More Converged Lines	Binocular	Naked Eye(s)	Ground
3	4.65	71.56505118	More Converged Lines	Binocular	Naked Eye(s)	Ground
4	11.975	71.56505118	More Converged Lines	Binocular	Naked Eye(s)	Ground
5	4.325	71.71505118	More Converged Lines	Binocular	Naked Eye(s)	Ground
6	8.4	71.56505118	More Converged Lines	Binocular	Naked Eye(s)	Ground
7	4.95	71.56505118	More Converged Lines	Binocular	Naked Eye(s)	Ground
8	7.75	71.56505118	More Converged Lines	Binocular	Naked Eye(s)	Ground
9	9.025	87.31505118	More Converged Lines	Binocular	Naked Eye(s)	Ground
10	4.7	71.56505118	More Converged Lines	Binocular	Naked Eye(s)	Ground
11	3.85	71.56505118	More Converged Lines	Binocular	Naked Eye(s)	Ground
12	8.35	75.46505118	More Converged Lines	Binocular	Naked Eye(s)	Ground
13	8.475	63.81505118	More Converged Lines	Binocular	Naked Eye(s)	Ground
14	5.85	53.86505118	More Converged Lines	Binocular	Naked Eye(s)	Ground
15	12.975	71.56505118	More Converged Lines	Binocular	Naked Eye(s)	Ground
16	4.575	75.41505118	More Converged Lines	Binocular	Naked Eye(s)	Ground
17	5.525	69.36505118	More Converged Lines	Binocular	Naked Eye(s)	Ground
18	1.8	71.56505118	More Converged Lines	Binocular	Naked Eye(s)	Ground
19	7.05	77.81505118	More Converged Lines	Binocular	Naked Eye(s)	Ground
20	4.4	60.81505118	More Converged Lines	Binocular	Naked Eye(s)	Ground
21	6.475	57.76505118	More Converged Lines	Binocular	Naked Eye(s)	Ground
22	9	48.56505118	More Converged Lines	Binocular	Naked Eye(s)	Ground
0	0	33.96505118	Diverged Lines	Monocular	Magnified	Ceiling
1	-1.425	46.86505118	Diverged Lines	Monocular	Magnified	Ceiling
2	3.45	45.31505118	Diverged Lines	Monocular	Magnified	Ceiling
3	-0.625	60.26505118	Diverged Lines	Monocular	Magnified	Ceiling
4	0	30.57505118	Diverged Lines	Monocular	Magnified	Ceiling
5	1	28.16505118	Diverged Lines	Monocular	Magnified	Ceiling
6	0	43.46505118	Diverged Lines	Monocular	Magnified	Ceiling
7	0	43.81505118	Diverged Lines	Monocular	Magnified	Ceiling
8	-5.375	78.36505118	Diverged Lines	Monocular	Magnified	Ceiling
9	0.525	51.41505118	Diverged Lines	Monocular	Magnified	Ceiling
10	0	10.71505118	Diverged Lines	Monocular	Magnified	Ceiling
11	2.025	51.86505118	Diverged Lines	Monocular	Magnified	Ceiling
12	0.25	72.36505118	Diverged Lines	Monocular	Magnified	Ceiling
13	0	22.61505118	Diverged Lines	Monocular	Magnified	Ceiling
14	7.25	-2.834948823	Diverged Lines	Monocular	Magnified	Ceiling
15	0	-18.43494882	Diverged Lines	Monocular	Magnified	Ceiling
16	0	35.36505118	Diverged Lines	Monocular	Magnified	Ceiling
17	0.575	71.66505118	Diverged Lines	Monocular	Magnified	Ceiling
18	4.975	28.41505118	Diverged Lines	Monocular	Magnified	Ceiling
19	0	-2.884948823	Diverged Lines	Monocular	Magnified	Ceiling
20	0	-0.534948823	Diverged Lines	Monocular	Magnified	Ceiling
21	-0.325	71.56505118	Diverged Lines	Monocular	Magnified	Ceiling
22	0	16.11505118	Diverged Lines	Monocular	Magnified	Ceiling
0	2.9	67.36505118	Parallel Lines	Monocular	Magnified	Ceiling
1	-1.05	44.21505118	Parallel Lines	Monocular	Magnified	Ceiling
2	8	54.06505118	Parallel Lines	Monocular	Magnified	Ceiling
3	-0.5	65.71505118	Parallel Lines	Monocular	Magnified	Ceiling
4	0	43.76505118	Parallel Lines	Monocular	Magnified	Ceiling
5	0.25	28.16505118	Parallel Lines	Monocular	Magnified	Ceiling
6	0	26.91505118	Parallel Lines	Monocular	Magnified	Ceiling
7	0	44.91505118	Parallel Lines	Monocular	Magnified	Ceiling
8	-4.875	64.86505118	Parallel Lines	Monocular	Magnified	Ceiling
9	0.325	34.91505118	Parallel Lines	Monocular	Magnified	Ceiling
10	0	9.265051177	Parallel Lines	Monocular	Magnified	Ceiling
11	1.85	56.56505118	Parallel Lines	Monocular	Magnified	Ceiling
12	0.1	64.06505118	Parallel Lines	Monocular	Magnified	Ceiling
13	0	21.41505118	Parallel Lines	Monocular	Magnified	Ceiling
14	0	8.665051177	Parallel Lines	Monocular	Magnified	Ceiling
15	2.675	-11.83494882	Parallel Lines	Monocular	Magnified	Ceiling
16	0	38.66505118	Parallel Lines	Monocular	Magnified	Ceiling
17	0.75	65.36505118	Parallel Lines	Monocular	Magnified	Ceiling
18	2.675	46.81505118	Parallel Lines	Monocular	Magnified	Ceiling
19	-0.7	25.26505118	Parallel Lines	Monocular	Magnified	Ceiling
20	0	8.215051177	Parallel Lines	Monocular	Magnified	Ceiling
21	0	71.56505118	Parallel Lines	Monocular	Magnified	Ceiling
22	0.825	13.16505118	Parallel Lines	Monocular	Magnified	Ceiling
0	8.9	46.56505118	Converged Lines	Monocular	Magnified	Ceiling
1	4.225	52.81505118	Converged Lines	Monocular	Magnified	Ceiling
2	-0.925	64.36505118	Converged Lines	Monocular	Magnified	Ceiling
3	2.025	61.81505118	Converged Lines	Monocular	Magnified	Ceiling
4	0	30.57505118	Converged Lines	Monocular	Magnified	Ceiling
5	3.55	28.16505118	Converged Lines	Monocular	Magnified	Ceiling
6	-3.075	48.26505118	Converged Lines	Monocular	Magnified	Ceiling
7	3.075	54.76505118	Converged Lines	Monocular	Magnified	Ceiling
8	0	65.51505118	Converged Lines	Monocular	Magnified	Ceiling
9	6.875	34.91505118	Converged Lines	Monocular	Magnified	Ceiling
10	3.95	45.21505118	Converged Lines	Monocular	Magnified	Ceiling
11	1.2	57.21505118	Converged Lines	Monocular	Magnified	Ceiling
12	5.9	64.76505118	Converged Lines	Monocular	Magnified	Ceiling
13	4.825	30.76505118	Converged Lines	Monocular	Magnified	Ceiling
14	6.6	14.16505118	Converged Lines	Monocular	Magnified	Ceiling
15	8.975	13.11505118	Converged Lines	Monocular	Magnified	Ceiling
16	3.575	40.56505118	Converged Lines	Monocular	Magnified	Ceiling
17	9.825	61.36505118	Converged Lines	Monocular	Magnified	Ceiling
18	18.6	35.86505118	Converged Lines	Monocular	Magnified	Ceiling
19	-3.875	36.21505118	Converged Lines	Monocular	Magnified	Ceiling
20	4.1	12.61505118	Converged Lines	Monocular	Magnified	Ceiling
21	-3.625	75.06505118	Converged Lines	Monocular	Magnified	Ceiling
22	4.325	23.01505118	Converged Lines	Monocular	Magnified	Ceiling
0	8.85	49.76505118	More Converged Lines	Monocular	Magnified	Ceiling
1	7.45	46.01505118	More Converged Lines	Monocular	Magnified	Ceiling
2	1.15	47.81505118	More Converged Lines	Monocular	Magnified	Ceiling
3	3.625	61.96505118	More Converged Lines	Monocular	Magnified	Ceiling
4	0	30.57505118	More Converged Lines	Monocular	Magnified	Ceiling
5	4.7	28.16505118	More Converged Lines	Monocular	Magnified	Ceiling
6	7.625	62.01505118	More Converged Lines	Monocular	Magnified	Ceiling
7	4.725	49.81505118	More Converged Lines	Monocular	Magnified	Ceiling
8	5.25	59.81505118	More Converged Lines	Monocular	Magnified	Ceiling
9	14.325	44.46505118	More Converged Lines	Monocular	Magnified	Ceiling
10	4.75	53.26505118	More Converged Lines	Monocular	Magnified	Ceiling
11	3.625	57.21505118	More Converged Lines	Monocular	Magnified	Ceiling
12	7.55	75.26505118	More Converged Lines	Monocular	Magnified	Ceiling
13	4.975	39.71505118	More Converged Lines	Monocular	Magnified	Ceiling
14	13.65	22.96505118	More Converged Lines	Monocular	Magnified	Ceiling
15	13.75	9.815051177	More Converged Lines	Monocular	Magnified	Ceiling
16	10.25	48.96505118	More Converged Lines	Monocular	Magnified	Ceiling
17	9.175	71.66505118	More Converged Lines	Monocular	Magnified	Ceiling
18	21.525	60.71505118	More Converged Lines	Monocular	Magnified	Ceiling
19	-5.95	45.31505118	More Converged Lines	Monocular	Magnified	Ceiling
20	2.7	16.76505118	More Converged Lines	Monocular	Magnified	Ceiling
21	-6.825	85.16505118	More Converged Lines	Monocular	Magnified	Ceiling
22	6.425	28.41505118	More Converged Lines	Monocular	Magnified	Ceiling
0	1.7	49.56505118	Diverged Lines	Binocular	Magnified	Ceiling
1	-2.525	54.16505118	Diverged Lines	Binocular	Magnified	Ceiling
2	-1.175	35.71505118	Diverged Lines	Binocular	Magnified	Ceiling
3	-4.05	28.36505118	Diverged Lines	Binocular	Magnified	Ceiling
4	0	30.57505118	Diverged Lines	Binocular	Magnified	Ceiling
5	0.55	32.06505118	Diverged Lines	Binocular	Magnified	Ceiling
6	-2.3	47.16505118	Diverged Lines	Binocular	Magnified	Ceiling
7	0	46.21505118	Diverged Lines	Binocular	Magnified	Ceiling
8	0	38.76505118	Diverged Lines	Binocular	Magnified	Ceiling
9	-0.2	49.46505118	Diverged Lines	Binocular	Magnified	Ceiling
10	0.425	20.01505118	Diverged Lines	Binocular	Magnified	Ceiling
11	0	49.91505118	Diverged Lines	Binocular	Magnified	Ceiling
12	-1.85	65.46505118	Diverged Lines	Binocular	Magnified	Ceiling
13	-1.75	102.3550512	Diverged Lines	Binocular	Magnified	Ceiling
14	0	-18.43494882	Diverged Lines	Binocular	Magnified	Ceiling
15	-1.3	-19.53494882	Diverged Lines	Binocular	Magnified	Ceiling
16	0	31.16505118	Diverged Lines	Binocular	Magnified	Ceiling
17	-0.325	71.61505118	Diverged Lines	Binocular	Magnified	Ceiling
18	0	71.56505118	Diverged Lines	Binocular	Magnified	Ceiling
19	1.675	22.26505118	Diverged Lines	Binocular	Magnified	Ceiling
20	0	-0.084948823	Diverged Lines	Binocular	Magnified	Ceiling
21	0	71.56505118	Diverged Lines	Binocular	Magnified	Ceiling
22	-2.625	14.81505118	Diverged Lines	Binocular	Magnified	Ceiling
0	0	44.96505118	Parallel Lines	Binocular	Magnified	Ceiling
1	0.5	49.91505118	Parallel Lines	Binocular	Magnified	Ceiling
2	-0.175	40.21505118	Parallel Lines	Binocular	Magnified	Ceiling
3	-1.95	36.21505118	Parallel Lines	Binocular	Magnified	Ceiling
4	0	30.57505118	Parallel Lines	Binocular	Magnified	Ceiling
5	0.4	29.46505118	Parallel Lines	Binocular	Magnified	Ceiling
6	0	36.41505118	Parallel Lines	Binocular	Magnified	Ceiling
7	0	52.61505118	Parallel Lines	Binocular	Magnified	Ceiling
8	-3.95	36.66505118	Parallel Lines	Binocular	Magnified	Ceiling
9	1.225	46.41505118	Parallel Lines	Binocular	Magnified	Ceiling
10	0	1.865051177	Parallel Lines	Binocular	Magnified	Ceiling
11	2.875	49.91505118	Parallel Lines	Binocular	Magnified	Ceiling
12	-3.45	61.86505118	Parallel Lines	Binocular	Magnified	Ceiling
13	0	21.41505118	Parallel Lines	Binocular	Magnified	Ceiling
14	0	-18.43494882	Parallel Lines	Binocular	Magnified	Ceiling
15	0	-18.58494882	Parallel Lines	Binocular	Magnified	Ceiling
16	0	35.21505118	Parallel Lines	Binocular	Magnified	Ceiling
17	-0.6	72.06505118	Parallel Lines	Binocular	Magnified	Ceiling
18	1.45	38.81505118	Parallel Lines	Binocular	Magnified	Ceiling
19	0.95	23.36505118	Parallel Lines	Binocular	Magnified	Ceiling
20	0	-0.084948823	Parallel Lines	Binocular	Magnified	Ceiling
21	0	71.56505118	Parallel Lines	Binocular	Magnified	Ceiling
22	0	26.01505118	Parallel Lines	Binocular	Magnified	Ceiling
0	5.85	46.86505118	Converged Lines	Binocular	Magnified	Ceiling
1	1.075	57.41505118	Converged Lines	Binocular	Magnified	Ceiling
2	2.125	44.31505118	Converged Lines	Binocular	Magnified	Ceiling
3	3.875	59.16505118	Converged Lines	Binocular	Magnified	Ceiling
4	0	30.57505118	Converged Lines	Binocular	Magnified	Ceiling
5	6.2	54.26505118	Converged Lines	Binocular	Magnified	Ceiling
6	3.625	56.96505118	Converged Lines	Binocular	Magnified	Ceiling
7	1.5	52.61505118	Converged Lines	Binocular	Magnified	Ceiling
8	5.05	55.51505118	Converged Lines	Binocular	Magnified	Ceiling
9	11.55	56.56505118	Converged Lines	Binocular	Magnified	Ceiling
10	3.025	47.16505118	Converged Lines	Binocular	Magnified	Ceiling
11	0	57.81505118	Converged Lines	Binocular	Magnified	Ceiling
12	2.85	61.36505118	Converged Lines	Binocular	Magnified	Ceiling
13	10.725	43.71505118	Converged Lines	Binocular	Magnified	Ceiling
14	7.2	9.265051177	Converged Lines	Binocular	Magnified	Ceiling
15	8.45	39.31505118	Converged Lines	Binocular	Magnified	Ceiling
16	6.375	48.91505118	Converged Lines	Binocular	Magnified	Ceiling
17	11.15	71.66505118	Converged Lines	Binocular	Magnified	Ceiling
18	9.225	53.66505118	Converged Lines	Binocular	Magnified	Ceiling
19	-3.575	23.16505118	Converged Lines	Binocular	Magnified	Ceiling
20	-16.5825	11.41505118	Converged Lines	Binocular	Magnified	Ceiling
21	0	89.06505118	Converged Lines	Binocular	Magnified	Ceiling
22	5.4	21.16505118	Converged Lines	Binocular	Magnified	Ceiling
0	6.9	36.66505118	More Converged Lines	Binocular	Magnified	Ceiling
1	10.675	52.01505118	More Converged Lines	Binocular	Magnified	Ceiling
2	6.8	42.11505118	More Converged Lines	Binocular	Magnified	Ceiling
3	5.55	56.16505118	More Converged Lines	Binocular	Magnified	Ceiling
4	8.45	30.57505118	More Converged Lines	Binocular	Magnified	Ceiling
5	3.8	48.36505118	More Converged Lines	Binocular	Magnified	Ceiling
6	10.45	106.5650512	More Converged Lines	Binocular	Magnified	Ceiling
7	3.6	59.11505118	More Converged Lines	Binocular	Magnified	Ceiling
8	5.275	53.76505118	More Converged Lines	Binocular	Magnified	Ceiling
9	12.7	42.36505118	More Converged Lines	Binocular	Magnified	Ceiling
10	6.85	52.31505118	More Converged Lines	Binocular	Magnified	Ceiling
11	-3.775	57.81505118	More Converged Lines	Binocular	Magnified	Ceiling
12	6.7	72.26505118	More Converged Lines	Binocular	Magnified	Ceiling
13	6.025	49.36505118	More Converged Lines	Binocular	Magnified	Ceiling
14	7.65	24.56505118	More Converged Lines	Binocular	Magnified	Ceiling
15	11.675	41.01505118	More Converged Lines	Binocular	Magnified	Ceiling
16	10.65	54.66505118	More Converged Lines	Binocular	Magnified	Ceiling
17	-7.95	67.06505118	More Converged Lines	Binocular	Magnified	Ceiling
18	19.975	41.86505118	More Converged Lines	Binocular	Magnified	Ceiling
19	20.3	36.06505118	More Converged Lines	Binocular	Magnified	Ceiling
20	7.225	-0.084948823	More Converged Lines	Binocular	Magnified	Ceiling
21	5.575	89.06505118	More Converged Lines	Binocular	Magnified	Ceiling
22	9.1	34.16505118	More Converged Lines	Binocular	Magnified	Ceiling
0	0	59.96505118	Diverged Lines	Monocular	Naked Eye(s)	Ceiling
1	0.4	60.56505118	Diverged Lines	Monocular	Naked Eye(s)	Ceiling
2	-1.025	77.06505118	Diverged Lines	Monocular	Naked Eye(s)	Ceiling
3	-0.725	66.61505118	Diverged Lines	Monocular	Naked Eye(s)	Ceiling
4	0	71.56505118	Diverged Lines	Monocular	Naked Eye(s)	Ceiling
5	0.025	70.96505118	Diverged Lines	Monocular	Naked Eye(s)	Ceiling
6	0	71.56505118	Diverged Lines	Monocular	Naked Eye(s)	Ceiling
7	0	66.41505118	Diverged Lines	Monocular	Naked Eye(s)	Ceiling
8	0	71.56505118	Diverged Lines	Monocular	Naked Eye(s)	Ceiling
9	1	55.41505118	Diverged Lines	Monocular	Naked Eye(s)	Ceiling
10	0	51.96505118	Diverged Lines	Monocular	Naked Eye(s)	Ceiling
11	1.175	71.56505118	Diverged Lines	Monocular	Naked Eye(s)	Ceiling
12	0.3	71.56505118	Diverged Lines	Monocular	Naked Eye(s)	Ceiling
13	0	65.46505118	Diverged Lines	Monocular	Naked Eye(s)	Ceiling
14	0	39.86505118	Diverged Lines	Monocular	Naked Eye(s)	Ceiling
15	2.85	71.56505118	Diverged Lines	Monocular	Naked Eye(s)	Ceiling
16	0	79.21505118	Diverged Lines	Monocular	Naked Eye(s)	Ceiling
17	0.825	71.86505118	Diverged Lines	Monocular	Naked Eye(s)	Ceiling
18	0	60.01505118	Diverged Lines	Monocular	Naked Eye(s)	Ceiling
19	0.925	59.61505118	Diverged Lines	Monocular	Naked Eye(s)	Ceiling
20	0	47.31505118	Diverged Lines	Monocular	Naked Eye(s)	Ceiling
21	0	71.56505118	Diverged Lines	Monocular	Naked Eye(s)	Ceiling
22	0	31.31505118	Diverged Lines	Monocular	Naked Eye(s)	Ceiling
0	3.05	59.96505118	Parallel Lines	Monocular	Naked Eye(s)	Ceiling
1	0.95	61.36505118	Parallel Lines	Monocular	Naked Eye(s)	Ceiling
2	-1	56.56505118	Parallel Lines	Monocular	Naked Eye(s)	Ceiling
3	0.8	63.66505118	Parallel Lines	Monocular	Naked Eye(s)	Ceiling
4	0	57.46505118	Parallel Lines	Monocular	Naked Eye(s)	Ceiling
5	0.05	70.96505118	Parallel Lines	Monocular	Naked Eye(s)	Ceiling
6	0	71.56505118	Parallel Lines	Monocular	Naked Eye(s)	Ceiling
7	0	65.21505118	Parallel Lines	Monocular	Naked Eye(s)	Ceiling
8	0	71.56505118	Parallel Lines	Monocular	Naked Eye(s)	Ceiling
9	0.175	46.81505118	Parallel Lines	Monocular	Naked Eye(s)	Ceiling
10	0	51.96505118	Parallel Lines	Monocular	Naked Eye(s)	Ceiling
11	0	71.56505118	Parallel Lines	Monocular	Naked Eye(s)	Ceiling
12	0.8	65.46505118	Parallel Lines	Monocular	Naked Eye(s)	Ceiling
13	0.95	65.61505118	Parallel Lines	Monocular	Naked Eye(s)	Ceiling
14	0	18.06505118	Parallel Lines	Monocular	Naked Eye(s)	Ceiling
15	0	71.56505118	Parallel Lines	Monocular	Naked Eye(s)	Ceiling
16	0	78.36505118	Parallel Lines	Monocular	Naked Eye(s)	Ceiling
17	0.7	67.06505118	Parallel Lines	Monocular	Naked Eye(s)	Ceiling
18	0	62.91505118	Parallel Lines	Monocular	Naked Eye(s)	Ceiling
19	-1.65	53.81505118	Parallel Lines	Monocular	Naked Eye(s)	Ceiling
20	0	54.71505118	Parallel Lines	Monocular	Naked Eye(s)	Ceiling
21	0	80.56505118	Parallel Lines	Monocular	Naked Eye(s)	Ceiling
22	2.075	41.56505118	Parallel Lines	Monocular	Naked Eye(s)	Ceiling
0	9.4	59.96505118	Converged Lines	Monocular	Naked Eye(s)	Ceiling
1	-6.425	62.96505118	Converged Lines	Monocular	Naked Eye(s)	Ceiling
2	1.625	61.41505118	Converged Lines	Monocular	Naked Eye(s)	Ceiling
3	4.575	70.36505118	Converged Lines	Monocular	Naked Eye(s)	Ceiling
4	0	71.56505118	Converged Lines	Monocular	Naked Eye(s)	Ceiling
5	4.375	70.96505118	Converged Lines	Monocular	Naked Eye(s)	Ceiling
6	5.75	71.56505118	Converged Lines	Monocular	Naked Eye(s)	Ceiling
7	2.675	71.56505118	Converged Lines	Monocular	Naked Eye(s)	Ceiling
8	6.475	71.56505118	Converged Lines	Monocular	Naked Eye(s)	Ceiling
9	9.125	78.96505118	Converged Lines	Monocular	Naked Eye(s)	Ceiling
10	3.35	63.46505118	Converged Lines	Monocular	Naked Eye(s)	Ceiling
11	-2.775	71.56505118	Converged Lines	Monocular	Naked Eye(s)	Ceiling
12	5.6	64.86505118	Converged Lines	Monocular	Naked Eye(s)	Ceiling
13	2.175	65.46505118	Converged Lines	Monocular	Naked Eye(s)	Ceiling
14	4.95	18.06505118	Converged Lines	Monocular	Naked Eye(s)	Ceiling
15	6.15	71.56505118	Converged Lines	Monocular	Naked Eye(s)	Ceiling
16	3.85	76.96505118	Converged Lines	Monocular	Naked Eye(s)	Ceiling
17	6.45	72.46505118	Converged Lines	Monocular	Naked Eye(s)	Ceiling
18	7.6	59.21505118	Converged Lines	Monocular	Naked Eye(s)	Ceiling
19	-8.725	68.11505118	Converged Lines	Monocular	Naked Eye(s)	Ceiling
20	2.8	62.91505118	Converged Lines	Monocular	Naked Eye(s)	Ceiling
21	-6.4	56.26505118	Converged Lines	Monocular	Naked Eye(s)	Ceiling
22	7.8	48.66505118	Converged Lines	Monocular	Naked Eye(s)	Ceiling
0	5.985	59.96505118	More Converged Lines	Monocular	Naked Eye(s)	Ceiling
1	9.225	61.81505118	More Converged Lines	Monocular	Naked Eye(s)	Ceiling
2	5.325	65.06505118	More Converged Lines	Monocular	Naked Eye(s)	Ceiling
3	4.975	67.66505118	More Converged Lines	Monocular	Naked Eye(s)	Ceiling
4	10.725	71.56505118	More Converged Lines	Monocular	Naked Eye(s)	Ceiling
5	6.05	70.96505118	More Converged Lines	Monocular	Naked Eye(s)	Ceiling
6	10.375	71.56505118	More Converged Lines	Monocular	Naked Eye(s)	Ceiling
7	4.2	71.56505118	More Converged Lines	Monocular	Naked Eye(s)	Ceiling
8	7	71.56505118	More Converged Lines	Monocular	Naked Eye(s)	Ceiling
9	8.25	81.46505118	More Converged Lines	Monocular	Naked Eye(s)	Ceiling
10	3.75	63.46505118	More Converged Lines	Monocular	Naked Eye(s)	Ceiling
11	-5.65	71.56505118	More Converged Lines	Monocular	Naked Eye(s)	Ceiling
12	8.25	74.36505118	More Converged Lines	Monocular	Naked Eye(s)	Ceiling
13	7.35	63.31505118	More Converged Lines	Monocular	Naked Eye(s)	Ceiling
14	10.15	30.56505118	More Converged Lines	Monocular	Naked Eye(s)	Ceiling
15	11.95	71.56505118	More Converged Lines	Monocular	Naked Eye(s)	Ceiling
16	7.925	84.31505118	More Converged Lines	Monocular	Naked Eye(s)	Ceiling
17	10.45	71.86505118	More Converged Lines	Monocular	Naked Eye(s)	Ceiling
18	14.475	63.31505118	More Converged Lines	Monocular	Naked Eye(s)	Ceiling
19	-13.2	50.51505118	More Converged Lines	Monocular	Naked Eye(s)	Ceiling
20	3.45	53.76505118	More Converged Lines	Monocular	Naked Eye(s)	Ceiling
21	-15.15	77.56505118	More Converged Lines	Monocular	Naked Eye(s)	Ceiling
22	7.45	39.01505118	More Converged Lines	Monocular	Naked Eye(s)	Ceiling
0	0	56.36505118	Diverged Lines	Binocular	Naked Eye(s)	Ceiling
1	0	62.96505118	Diverged Lines	Binocular	Naked Eye(s)	Ceiling
2	-0.925	64.36505118	Diverged Lines	Binocular	Naked Eye(s)	Ceiling
3	-0.55	66.76505118	Diverged Lines	Binocular	Naked Eye(s)	Ceiling
4	0	71.56505118	Diverged Lines	Binocular	Naked Eye(s)	Ceiling
5	0.3	65.96505118	Diverged Lines	Binocular	Naked Eye(s)	Ceiling
6	0	71.56505118	Diverged Lines	Binocular	Naked Eye(s)	Ceiling
7	0	65.16505118	Diverged Lines	Binocular	Naked Eye(s)	Ceiling
8	0	71.56505118	Diverged Lines	Binocular	Naked Eye(s)	Ceiling
9	1	58.56505118	Diverged Lines	Binocular	Naked Eye(s)	Ceiling
10	0	51.96505118	Diverged Lines	Binocular	Naked Eye(s)	Ceiling
11	0	71.56505118	Diverged Lines	Binocular	Naked Eye(s)	Ceiling
12	0.85	74.26505118	Diverged Lines	Binocular	Naked Eye(s)	Ceiling
13	0	71.56505118	Diverged Lines	Binocular	Naked Eye(s)	Ceiling
14	0	18.06505118	Diverged Lines	Binocular	Naked Eye(s)	Ceiling
15	0	71.56505118	Diverged Lines	Binocular	Naked Eye(s)	Ceiling
16	0	77.26505118	Diverged Lines	Binocular	Naked Eye(s)	Ceiling
17	0.625	72.46505118	Diverged Lines	Binocular	Naked Eye(s)	Ceiling
18	-0.025	65.91505118	Diverged Lines	Binocular	Naked Eye(s)	Ceiling
19	0	68.46505118	Diverged Lines	Binocular	Naked Eye(s)	Ceiling
20	0	33.66505118	Diverged Lines	Binocular	Naked Eye(s)	Ceiling
21	0	54.11505118	Diverged Lines	Binocular	Naked Eye(s)	Ceiling
22	0	43.96505118	Diverged Lines	Binocular	Naked Eye(s)	Ceiling
0	3.3	56.36505118	Parallel Lines	Binocular	Naked Eye(s)	Ceiling
1	-0.025	59.86505118	Parallel Lines	Binocular	Naked Eye(s)	Ceiling
2	1.15	47.81505118	Parallel Lines	Binocular	Naked Eye(s)	Ceiling
3	0.375	65.41505118	Parallel Lines	Binocular	Naked Eye(s)	Ceiling
4	0	71.56505118	Parallel Lines	Binocular	Naked Eye(s)	Ceiling
5	-0.05	65.96505118	Parallel Lines	Binocular	Naked Eye(s)	Ceiling
6	0	71.56505118	Parallel Lines	Binocular	Naked Eye(s)	Ceiling
7	0	58.56505118	Parallel Lines	Binocular	Naked Eye(s)	Ceiling
8	0	71.56505118	Parallel Lines	Binocular	Naked Eye(s)	Ceiling
9	0.75	55.51505118	Parallel Lines	Binocular	Naked Eye(s)	Ceiling
10	0	51.96505118	Parallel Lines	Binocular	Naked Eye(s)	Ceiling
11	0	71.56505118	Parallel Lines	Binocular	Naked Eye(s)	Ceiling
12	0.95	76.16505118	Parallel Lines	Binocular	Naked Eye(s)	Ceiling
13	0	65.61505118	Parallel Lines	Binocular	Naked Eye(s)	Ceiling
14	0	11.86505118	Parallel Lines	Binocular	Naked Eye(s)	Ceiling
15	0	71.56505118	Parallel Lines	Binocular	Naked Eye(s)	Ceiling
16	0	81.11505118	Parallel Lines	Binocular	Naked Eye(s)	Ceiling
17	0.3	71.86505118	Parallel Lines	Binocular	Naked Eye(s)	Ceiling
18	1.25	60.21505118	Parallel Lines	Binocular	Naked Eye(s)	Ceiling
19	-2.2	62.66505118	Parallel Lines	Binocular	Naked Eye(s)	Ceiling
20	0	58.31505118	Parallel Lines	Binocular	Naked Eye(s)	Ceiling
21	0	54.91505118	Parallel Lines	Binocular	Naked Eye(s)	Ceiling
22	1.9	41.96505118	Parallel Lines	Binocular	Naked Eye(s)	Ceiling
0	6.5	56.36505118	Converged Lines	Binocular	Naked Eye(s)	Ceiling
1	-5.025	62.36505118	Converged Lines	Binocular	Naked Eye(s)	Ceiling
2	-1.025	77.06505118	Converged Lines	Binocular	Naked Eye(s)	Ceiling
3	0.425	68.41505118	Converged Lines	Binocular	Naked Eye(s)	Ceiling
4	7.25	71.56505118	Converged Lines	Binocular	Naked Eye(s)	Ceiling
5	3.7	65.96505118	Converged Lines	Binocular	Naked Eye(s)	Ceiling
6	6.625	71.56505118	Converged Lines	Binocular	Naked Eye(s)	Ceiling
7	4.225	65.16505118	Converged Lines	Binocular	Naked Eye(s)	Ceiling
8	6.6	71.56505118	Converged Lines	Binocular	Naked Eye(s)	Ceiling
9	6.925	81.01505118	Converged Lines	Binocular	Naked Eye(s)	Ceiling
10	3.375	68.01505118	Converged Lines	Binocular	Naked Eye(s)	Ceiling
11	-2.775	71.56505118	Converged Lines	Binocular	Naked Eye(s)	Ceiling
12	4.65	74.16505118	Converged Lines	Binocular	Naked Eye(s)	Ceiling
13	4.2	65.61505118	Converged Lines	Binocular	Naked Eye(s)	Ceiling
14	0	39.56505118	Converged Lines	Binocular	Naked Eye(s)	Ceiling
15	0	71.56505118	Converged Lines	Binocular	Naked Eye(s)	Ceiling
16	3.2	68.36505118	Converged Lines	Binocular	Naked Eye(s)	Ceiling
17	5.5	72.51505118	Converged Lines	Binocular	Naked Eye(s)	Ceiling
18	11.225	62.81505118	Converged Lines	Binocular	Naked Eye(s)	Ceiling
19	-4.875	55.26505118	Converged Lines	Binocular	Naked Eye(s)	Ceiling
20	2.6	84.41505118	Converged Lines	Binocular	Naked Eye(s)	Ceiling
21	-5.625	71.56505118	Converged Lines	Binocular	Naked Eye(s)	Ceiling
22	3.875	55.71505118	Converged Lines	Binocular	Naked Eye(s)	Ceiling
0	5	56.36505118	More Converged Lines	Binocular	Naked Eye(s)	Ceiling
1	9.15	59.31505118	More Converged Lines	Binocular	Naked Eye(s)	Ceiling
2	1.625	61.41505118	More Converged Lines	Binocular	Naked Eye(s)	Ceiling
3	5.175	68.01505118	More Converged Lines	Binocular	Naked Eye(s)	Ceiling
4	5.95	71.56505118	More Converged Lines	Binocular	Naked Eye(s)	Ceiling
5	7	65.96505118	More Converged Lines	Binocular	Naked Eye(s)	Ceiling
6	10.5	71.56505118	More Converged Lines	Binocular	Naked Eye(s)	Ceiling
7	6.725	61.71505118	More Converged Lines	Binocular	Naked Eye(s)	Ceiling
8	8.975	71.56505118	More Converged Lines	Binocular	Naked Eye(s)	Ceiling
9	10.15	60.26505118	More Converged Lines	Binocular	Naked Eye(s)	Ceiling
10	3.375	68.01505118	More Converged Lines	Binocular	Naked Eye(s)	Ceiling
11	-5.825	71.56505118	More Converged Lines	Binocular	Naked Eye(s)	Ceiling
12	6.5	71.26505118	More Converged Lines	Binocular	Naked Eye(s)	Ceiling
13	5.925	65.46505118	More Converged Lines	Binocular	Naked Eye(s)	Ceiling
14	11.75	28.66505118	More Converged Lines	Binocular	Naked Eye(s)	Ceiling
15	9.025	71.56505118	More Converged Lines	Binocular	Naked Eye(s)	Ceiling
16	10.45	76.06505118	More Converged Lines	Binocular	Naked Eye(s)	Ceiling
17	4.1	71.86505118	More Converged Lines	Binocular	Naked Eye(s)	Ceiling
18	9.85	64.11505118	More Converged Lines	Binocular	Naked Eye(s)	Ceiling
19	-7.475	59.86505118	More Converged Lines	Binocular	Naked Eye(s)	Ceiling
20	4.3	33.71505118	More Converged Lines	Binocular	Naked Eye(s)	Ceiling
21	-6.875	50.61505118	More Converged Lines	Binocular	Naked Eye(s)	Ceiling
22	5.6	49.81505118	More Converged Lines	Binocular	Naked Eye(s)	Ceiling
0	0	45.26505118	Diverged Lines	Monocular	Magnified	Sidewall
1	-2.15	90.31505118	Diverged Lines	Monocular	Magnified	Sidewall
2	1	67.61505118	Diverged Lines	Monocular	Magnified	Sidewall
3	-2.8	67.36505118	Diverged Lines	Monocular	Magnified	Sidewall
4	13.5	37.16505118	Diverged Lines	Monocular	Magnified	Sidewall
5	-5.15	34.56505118	Diverged Lines	Monocular	Magnified	Sidewall
6	-5.15	48.81505118	Diverged Lines	Monocular	Magnified	Sidewall
7	-5.4	60.31505118	Diverged Lines	Monocular	Magnified	Sidewall
8	-6.325	71.56505118	Diverged Lines	Monocular	Magnified	Sidewall
9	4.65	66.01505118	Diverged Lines	Monocular	Magnified	Sidewall
10	-1.625	59.46505118	Diverged Lines	Monocular	Magnified	Sidewall
11	-1.1	65.56505118	Diverged Lines	Monocular	Magnified	Sidewall
12	-4.35	66.66505118	Diverged Lines	Monocular	Magnified	Sidewall
13	-4.6	59.56505118	Diverged Lines	Monocular	Magnified	Sidewall
14	0	46.76505118	Diverged Lines	Monocular	Magnified	Sidewall
15	-3.525	71.56505118	Diverged Lines	Monocular	Magnified	Sidewall
16	-3.65	57.56505118	Diverged Lines	Monocular	Magnified	Sidewall
17	-3.225	69.71505118	Diverged Lines	Monocular	Magnified	Sidewall
18	-2.025	71.56505118	Diverged Lines	Monocular	Magnified	Sidewall
19	-0.5	51.31505118	Diverged Lines	Monocular	Magnified	Sidewall
20	-3.4	33.06505118	Diverged Lines	Monocular	Magnified	Sidewall
21	-1.675	55.06505118	Diverged Lines	Monocular	Magnified	Sidewall
22	-3.7	22.66505118	Diverged Lines	Monocular	Magnified	Sidewall
0	-1.05	45.26505118	Parallel Lines	Monocular	Magnified	Sidewall
1	-0.675	91.91505118	Parallel Lines	Monocular	Magnified	Sidewall
2	0.7	58.51505118	Parallel Lines	Monocular	Magnified	Sidewall
3	-1.9	68.61505118	Parallel Lines	Monocular	Magnified	Sidewall
4	-3.575	37.16505118	Parallel Lines	Monocular	Magnified	Sidewall
5	0.2	31.26505118	Parallel Lines	Monocular	Magnified	Sidewall
6	-7.75	58.71505118	Parallel Lines	Monocular	Magnified	Sidewall
7	0	56.31505118	Parallel Lines	Monocular	Magnified	Sidewall
8	-1.6	73.16505118	Parallel Lines	Monocular	Magnified	Sidewall
9	-2.65	64.51505118	Parallel Lines	Monocular	Magnified	Sidewall
10	0	47.96505118	Parallel Lines	Monocular	Magnified	Sidewall
11	0	65.56505118	Parallel Lines	Monocular	Magnified	Sidewall
12	-1.7	65.36505118	Parallel Lines	Monocular	Magnified	Sidewall
13	-3.775	63.06505118	Parallel Lines	Monocular	Magnified	Sidewall
14	0	46.76505118	Parallel Lines	Monocular	Magnified	Sidewall
15	-2.5	71.56505118	Parallel Lines	Monocular	Magnified	Sidewall
16	-1.95	53.01505118	Parallel Lines	Monocular	Magnified	Sidewall
17	-1.4	63.76505118	Parallel Lines	Monocular	Magnified	Sidewall
18	0	71.56505118	Parallel Lines	Monocular	Magnified	Sidewall
19	0.975	51.16505118	Parallel Lines	Monocular	Magnified	Sidewall
20	-3.325	41.16505118	Parallel Lines	Monocular	Magnified	Sidewall
21	-0.65	56.81505118	Parallel Lines	Monocular	Magnified	Sidewall
22	-0.6	22.26505118	Parallel Lines	Monocular	Magnified	Sidewall
0	2.35	45.26505118	Converged Lines	Monocular	Magnified	Sidewall
1	1.675	92.26505118	Converged Lines	Monocular	Magnified	Sidewall
2	2.325	53.01505118	Converged Lines	Monocular	Magnified	Sidewall
3	1.05	71.56505118	Converged Lines	Monocular	Magnified	Sidewall
4	0	37.16505118	Converged Lines	Monocular	Magnified	Sidewall
5	1.55	31.26505118	Converged Lines	Monocular	Magnified	Sidewall
6	0	63.76505118	Converged Lines	Monocular	Magnified	Sidewall
7	5.8	62.31505118	Converged Lines	Monocular	Magnified	Sidewall
8	0	71.56505118	Converged Lines	Monocular	Magnified	Sidewall
9	-0.8	74.26505118	Converged Lines	Monocular	Magnified	Sidewall
10	0	67.06505118	Converged Lines	Monocular	Magnified	Sidewall
11	0.825	69.26505118	Converged Lines	Monocular	Magnified	Sidewall
12	-1.05	62.76505118	Converged Lines	Monocular	Magnified	Sidewall
13	4.075	57.46505118	Converged Lines	Monocular	Magnified	Sidewall
14	7.4	46.76505118	Converged Lines	Monocular	Magnified	Sidewall
15	0	71.56505118	Converged Lines	Monocular	Magnified	Sidewall
16	3.1	58.16505118	Converged Lines	Monocular	Magnified	Sidewall
17	0.275	68.86505118	Converged Lines	Monocular	Magnified	Sidewall
18	0	71.56505118	Converged Lines	Monocular	Magnified	Sidewall
19	2.775	78.11505118	Converged Lines	Monocular	Magnified	Sidewall
20	5.175	55.31505118	Converged Lines	Monocular	Magnified	Sidewall
21	0	60.36505118	Converged Lines	Monocular	Magnified	Sidewall
22	2.175	22.21505118	Converged Lines	Monocular	Magnified	Sidewall
0	6.45	45.26505118	More Converged Lines	Monocular	Magnified	Sidewall
1	4.9	95.56505118	More Converged Lines	Monocular	Magnified	Sidewall
2	3.875	63.46505118	More Converged Lines	Monocular	Magnified	Sidewall
3	2.325	60.51505118	More Converged Lines	Monocular	Magnified	Sidewall
4	13.8	32.51505118	More Converged Lines	Monocular	Magnified	Sidewall
5	2.475	31.26505118	More Converged Lines	Monocular	Magnified	Sidewall
6	0	71.56505118	More Converged Lines	Monocular	Magnified	Sidewall
7	7.475	61.51505118	More Converged Lines	Monocular	Magnified	Sidewall
8	2.75	80.31505118	More Converged Lines	Monocular	Magnified	Sidewall
9	2.175	73.76505118	More Converged Lines	Monocular	Magnified	Sidewall
10	3.425	71.46505118	More Converged Lines	Monocular	Magnified	Sidewall
11	2.775	65.56505118	More Converged Lines	Monocular	Magnified	Sidewall
12	1.6	71.06505118	More Converged Lines	Monocular	Magnified	Sidewall
13	6.175	57.46505118	More Converged Lines	Monocular	Magnified	Sidewall
14	9.45	46.76505118	More Converged Lines	Monocular	Magnified	Sidewall
15	2.025	71.56505118	More Converged Lines	Monocular	Magnified	Sidewall
16	4.425	61.26505118	More Converged Lines	Monocular	Magnified	Sidewall
17	1.425	68.86505118	More Converged Lines	Monocular	Magnified	Sidewall
18	4.65	71.56505118	More Converged Lines	Monocular	Magnified	Sidewall
19	5.525	71.56505118	More Converged Lines	Monocular	Magnified	Sidewall
20	6.7	47.21505118	More Converged Lines	Monocular	Magnified	Sidewall
21	2.875	67.61505118	More Converged Lines	Monocular	Magnified	Sidewall
22	6.2	22.76505118	More Converged Lines	Monocular	Magnified	Sidewall
0	-3.7	57.76505118	Diverged Lines	Binocular	Magnified	Sidewall
1	-2.175	94.41505118	Diverged Lines	Binocular	Magnified	Sidewall
2	-3.25	50.56505118	Diverged Lines	Binocular	Magnified	Sidewall
3	-3	63.81505118	Diverged Lines	Binocular	Magnified	Sidewall
4	8.975	44.61505118	Diverged Lines	Binocular	Magnified	Sidewall
5	-2.975	50.51505118	Diverged Lines	Binocular	Magnified	Sidewall
6	11.15	50.06505118	Diverged Lines	Binocular	Magnified	Sidewall
7	-5.45	52.36505118	Diverged Lines	Binocular	Magnified	Sidewall
8	4.35	78.91505118	Diverged Lines	Binocular	Magnified	Sidewall
9	0.025	73.51505118	Diverged Lines	Binocular	Magnified	Sidewall
10	-1.525	58.11505118	Diverged Lines	Binocular	Magnified	Sidewall
11	-1.15	65.56505118	Diverged Lines	Binocular	Magnified	Sidewall
12	1.75	77.16505118	Diverged Lines	Binocular	Magnified	Sidewall
13	-7.825	83.46505118	Diverged Lines	Binocular	Magnified	Sidewall
14	-2.7	31.26505118	Diverged Lines	Binocular	Magnified	Sidewall
15	-4.025	71.56505118	Diverged Lines	Binocular	Magnified	Sidewall
16	-3.75	48.41505118	Diverged Lines	Binocular	Magnified	Sidewall
17	-3.55	62.11505118	Diverged Lines	Binocular	Magnified	Sidewall
18	-4.275	71.56505118	Diverged Lines	Binocular	Magnified	Sidewall
19	-2.65	62.36505118	Diverged Lines	Binocular	Magnified	Sidewall
20	1.925	39.06505118	Diverged Lines	Binocular	Magnified	Sidewall
21	0.675	59.16505118	Diverged Lines	Binocular	Magnified	Sidewall
22	-1.95	27.11505118	Diverged Lines	Binocular	Magnified	Sidewall
0	-4.55	57.76505118	Parallel Lines	Binocular	Magnified	Sidewall
1	0.65	90.11505118	Parallel Lines	Binocular	Magnified	Sidewall
2	-2.475	61.96505118	Parallel Lines	Binocular	Magnified	Sidewall
3	-2.4	60.41505118	Parallel Lines	Binocular	Magnified	Sidewall
4	0	44.61505118	Parallel Lines	Binocular	Magnified	Sidewall
5	-0.3	56.36505118	Parallel Lines	Binocular	Magnified	Sidewall
6	-2.8	57.56505118	Parallel Lines	Binocular	Magnified	Sidewall
7	0	59.11505118	Parallel Lines	Binocular	Magnified	Sidewall
8	-3.325	73.51505118	Parallel Lines	Binocular	Magnified	Sidewall
9	-0.7	63.71505118	Parallel Lines	Binocular	Magnified	Sidewall
10	0	59.46505118	Parallel Lines	Binocular	Magnified	Sidewall
11	-1.7	65.56505118	Parallel Lines	Binocular	Magnified	Sidewall
12	-4	70.86505118	Parallel Lines	Binocular	Magnified	Sidewall
13	-2.325	71.56505118	Parallel Lines	Binocular	Magnified	Sidewall
14	0	31.26505118	Parallel Lines	Binocular	Magnified	Sidewall
15	-0.925	71.56505118	Parallel Lines	Binocular	Magnified	Sidewall
16	-1.625	56.56505118	Parallel Lines	Binocular	Magnified	Sidewall
17	0.375	67.16505118	Parallel Lines	Binocular	Magnified	Sidewall
18	-0.7	71.56505118	Parallel Lines	Binocular	Magnified	Sidewall
19	-0.5	53.81505118	Parallel Lines	Binocular	Magnified	Sidewall
20	-1.375	37.41505118	Parallel Lines	Binocular	Magnified	Sidewall
21	0	59.36505118	Parallel Lines	Binocular	Magnified	Sidewall
22	-2.475	24.11505118	Parallel Lines	Binocular	Magnified	Sidewall
0	0.4	57.76505118	Converged Lines	Binocular	Magnified	Sidewall
1	3.15	92.36505118	Converged Lines	Binocular	Magnified	Sidewall
2	0.1	54.56505118	Converged Lines	Binocular	Magnified	Sidewall
3	1.2	65.96505118	Converged Lines	Binocular	Magnified	Sidewall
4	0	44.61505118	Converged Lines	Binocular	Magnified	Sidewall
5	0.85	57.56505118	Converged Lines	Binocular	Magnified	Sidewall
6	0	54.31505118	Converged Lines	Binocular	Magnified	Sidewall
7	5.45	64.56505118	Converged Lines	Binocular	Magnified	Sidewall
8	0	71.56505118	Converged Lines	Binocular	Magnified	Sidewall
9	5.775	62.81505118	Converged Lines	Binocular	Magnified	Sidewall
10	0	63.51505118	Converged Lines	Binocular	Magnified	Sidewall
11	0.625	65.56505118	Converged Lines	Binocular	Magnified	Sidewall
12	0	71.08505118	Converged Lines	Binocular	Magnified	Sidewall
13	2.125	80.56505118	Converged Lines	Binocular	Magnified	Sidewall
14	4.25	31.26505118	Converged Lines	Binocular	Magnified	Sidewall
15	0	71.56505118	Converged Lines	Binocular	Magnified	Sidewall
16	3.125	50.61505118	Converged Lines	Binocular	Magnified	Sidewall
17	0.15	68.56505118	Converged Lines	Binocular	Magnified	Sidewall
18	1.525	71.56505118	Converged Lines	Binocular	Magnified	Sidewall
19	3.7	45.61505118	Converged Lines	Binocular	Magnified	Sidewall
20	0.75	48.61505118	Converged Lines	Binocular	Magnified	Sidewall
21	-0.45	56.81505118	Converged Lines	Binocular	Magnified	Sidewall
22	1.825	34.71505118	Converged Lines	Binocular	Magnified	Sidewall
0	6.05	57.76505118	More Converged Lines	Binocular	Magnified	Sidewall
1	8.625	92.66505118	More Converged Lines	Binocular	Magnified	Sidewall
2	2.25	69.41505118	More Converged Lines	Binocular	Magnified	Sidewall
3	1.525	70.71505118	More Converged Lines	Binocular	Magnified	Sidewall
4	18.65	44.61505118	More Converged Lines	Binocular	Magnified	Sidewall
5	1.65	53.31505118	More Converged Lines	Binocular	Magnified	Sidewall
6	4.7	57.56505118	More Converged Lines	Binocular	Magnified	Sidewall
7	8.4	60.61505118	More Converged Lines	Binocular	Magnified	Sidewall
8	3.225	71.31505118	More Converged Lines	Binocular	Magnified	Sidewall
9	2.925	67.91505118	More Converged Lines	Binocular	Magnified	Sidewall
10	3.775	66.36505118	More Converged Lines	Binocular	Magnified	Sidewall
11	2.9	65.56505118	More Converged Lines	Binocular	Magnified	Sidewall
12	-4.5	69.06505118	More Converged Lines	Binocular	Magnified	Sidewall
13	0	63.06505118	More Converged Lines	Binocular	Magnified	Sidewall
14	8.35	32.66505118	More Converged Lines	Binocular	Magnified	Sidewall
15	8.6	71.56505118	More Converged Lines	Binocular	Magnified	Sidewall
16	4.125	55.51505118	More Converged Lines	Binocular	Magnified	Sidewall
17	2.95	67.01505118	More Converged Lines	Binocular	Magnified	Sidewall
18	5.825	71.56505118	More Converged Lines	Binocular	Magnified	Sidewall
19	5.675	58.01505118	More Converged Lines	Binocular	Magnified	Sidewall
20	3.8	47.41505118	More Converged Lines	Binocular	Magnified	Sidewall
21	4.125	63.21505118	More Converged Lines	Binocular	Magnified	Sidewall
22	9.775	30.86505118	More Converged Lines	Binocular	Magnified	Sidewall
0	-1.65	64.66505118	Diverged Lines	Monocular	Naked Eye(s)	Sidewall
1	-0.125	79.06505118	Diverged Lines	Monocular	Naked Eye(s)	Sidewall
2	-0.55	59.61505118	Diverged Lines	Monocular	Naked Eye(s)	Sidewall
3	-2.15	68.26505118	Diverged Lines	Monocular	Naked Eye(s)	Sidewall
4	0	71.56505118	Diverged Lines	Monocular	Naked Eye(s)	Sidewall
5	0.3	35.91505118	Diverged Lines	Monocular	Naked Eye(s)	Sidewall
6	0	71.56505118	Diverged Lines	Monocular	Naked Eye(s)	Sidewall
7	0	68.11505118	Diverged Lines	Monocular	Naked Eye(s)	Sidewall
8	-0.975	71.56505118	Diverged Lines	Monocular	Naked Eye(s)	Sidewall
9	2.975	67.66505118	Diverged Lines	Monocular	Naked Eye(s)	Sidewall
10	0	71.56505118	Diverged Lines	Monocular	Naked Eye(s)	Sidewall
11	-0.6	71.56505118	Diverged Lines	Monocular	Naked Eye(s)	Sidewall
12	-0.15	67.16505118	Diverged Lines	Monocular	Naked Eye(s)	Sidewall
13	0	64.31505118	Diverged Lines	Monocular	Naked Eye(s)	Sidewall
14	0	71.56505118	Diverged Lines	Monocular	Naked Eye(s)	Sidewall
15	-0.625	71.56505118	Diverged Lines	Monocular	Naked Eye(s)	Sidewall
16	0	71.56505118	Diverged Lines	Monocular	Naked Eye(s)	Sidewall
17	0.75	68.51505118	Diverged Lines	Monocular	Naked Eye(s)	Sidewall
18	0	71.56505118	Diverged Lines	Monocular	Naked Eye(s)	Sidewall
19	-0.7	53.06505118	Diverged Lines	Monocular	Naked Eye(s)	Sidewall
20	-1.95	52.11505118	Diverged Lines	Monocular	Naked Eye(s)	Sidewall
21	0	59.51505118	Diverged Lines	Monocular	Naked Eye(s)	Sidewall
22	0	39.81505118	Diverged Lines	Monocular	Naked Eye(s)	Sidewall
0	0.6	64.66505118	Parallel Lines	Monocular	Naked Eye(s)	Sidewall
1	0.025	80.16505118	Parallel Lines	Monocular	Naked Eye(s)	Sidewall
2	0.825	64.46505118	Parallel Lines	Monocular	Naked Eye(s)	Sidewall
3	0	68.26505118	Parallel Lines	Monocular	Naked Eye(s)	Sidewall
4	0	71.56505118	Parallel Lines	Monocular	Naked Eye(s)	Sidewall
5	-0.35	35.91505118	Parallel Lines	Monocular	Naked Eye(s)	Sidewall
6	0	71.56505118	Parallel Lines	Monocular	Naked Eye(s)	Sidewall
7	0	69.66505118	Parallel Lines	Monocular	Naked Eye(s)	Sidewall
8	0	71.56505118	Parallel Lines	Monocular	Naked Eye(s)	Sidewall
9	-0.1	75.51505118	Parallel Lines	Monocular	Naked Eye(s)	Sidewall
10	0	63.46505118	Parallel Lines	Monocular	Naked Eye(s)	Sidewall
11	0	69.21505118	Parallel Lines	Monocular	Naked Eye(s)	Sidewall
12	-0.1	71.16505118	Parallel Lines	Monocular	Naked Eye(s)	Sidewall
13	0	61.11505118	Parallel Lines	Monocular	Naked Eye(s)	Sidewall
14	0	71.56505118	Parallel Lines	Monocular	Naked Eye(s)	Sidewall
15	0	71.56505118	Parallel Lines	Monocular	Naked Eye(s)	Sidewall
16	0	67.26505118	Parallel Lines	Monocular	Naked Eye(s)	Sidewall
17	0.475	71.41505118	Parallel Lines	Monocular	Naked Eye(s)	Sidewall
18	0	71.56505118	Parallel Lines	Monocular	Naked Eye(s)	Sidewall
19	-0.425	61.06505118	Parallel Lines	Monocular	Naked Eye(s)	Sidewall
20	-0.025	52.81505118	Parallel Lines	Monocular	Naked Eye(s)	Sidewall
21	0	57.21505118	Parallel Lines	Monocular	Naked Eye(s)	Sidewall
22	0	44.96505118	Parallel Lines	Monocular	Naked Eye(s)	Sidewall
0	3.75	64.66505118	Converged Lines	Monocular	Naked Eye(s)	Sidewall
1	4.775	79.76505118	Converged Lines	Monocular	Naked Eye(s)	Sidewall
2	4.975	71.06505118	Converged Lines	Monocular	Naked Eye(s)	Sidewall
3	3.225	67.31505118	Converged Lines	Monocular	Naked Eye(s)	Sidewall
4	3.35	71.56505118	Converged Lines	Monocular	Naked Eye(s)	Sidewall
5	2.725	35.91505118	Converged Lines	Monocular	Naked Eye(s)	Sidewall
6	0	71.56505118	Converged Lines	Monocular	Naked Eye(s)	Sidewall
7	6.2	67.06505118	Converged Lines	Monocular	Naked Eye(s)	Sidewall
8	3.6	71.56505118	Converged Lines	Monocular	Naked Eye(s)	Sidewall
9	2.075	71.16505118	Converged Lines	Monocular	Naked Eye(s)	Sidewall
10	4.975	71.31505118	Converged Lines	Monocular	Naked Eye(s)	Sidewall
11	1.95	71.56505118	Converged Lines	Monocular	Naked Eye(s)	Sidewall
12	2.9	71.16505118	Converged Lines	Monocular	Naked Eye(s)	Sidewall
13	4.45	62.45505118	Converged Lines	Monocular	Naked Eye(s)	Sidewall
14	4.1	71.56505118	Converged Lines	Monocular	Naked Eye(s)	Sidewall
15	0	71.56505118	Converged Lines	Monocular	Naked Eye(s)	Sidewall
16	3.25	67.61505118	Converged Lines	Monocular	Naked Eye(s)	Sidewall
17	6.125	68.76505118	Converged Lines	Monocular	Naked Eye(s)	Sidewall
18	3.825	71.56505118	Converged Lines	Monocular	Naked Eye(s)	Sidewall
19	2.775	63.76505118	Converged Lines	Monocular	Naked Eye(s)	Sidewall
20	4.75	71.56505118	Converged Lines	Monocular	Naked Eye(s)	Sidewall
21	5.025	77.91505118	Converged Lines	Monocular	Naked Eye(s)	Sidewall
22	4.65	47.86505118	Converged Lines	Monocular	Naked Eye(s)	Sidewall
0	6.15	64.66505118	More Converged Lines	Monocular	Naked Eye(s)	Sidewall
1	5.475	79.36505118	More Converged Lines	Monocular	Naked Eye(s)	Sidewall
2	6.3	54.76505118	More Converged Lines	Monocular	Naked Eye(s)	Sidewall
3	2.875	66.76505118	More Converged Lines	Monocular	Naked Eye(s)	Sidewall
4	8.8	71.56505118	More Converged Lines	Monocular	Naked Eye(s)	Sidewall
5	3.8	35.91505118	More Converged Lines	Monocular	Naked Eye(s)	Sidewall
6	3.625	71.56505118	More Converged Lines	Monocular	Naked Eye(s)	Sidewall
7	9.2	66.41505118	More Converged Lines	Monocular	Naked Eye(s)	Sidewall
8	6.55	71.56505118	More Converged Lines	Monocular	Naked Eye(s)	Sidewall
9	7.625	81.81505118	More Converged Lines	Monocular	Naked Eye(s)	Sidewall
10	5	70.21505118	More Converged Lines	Monocular	Naked Eye(s)	Sidewall
11	3.725	71.56505118	More Converged Lines	Monocular	Naked Eye(s)	Sidewall
12	6.75	65.86505118	More Converged Lines	Monocular	Naked Eye(s)	Sidewall
13	7	76.01505118	More Converged Lines	Monocular	Naked Eye(s)	Sidewall
14	6.5	71.56505118	More Converged Lines	Monocular	Naked Eye(s)	Sidewall
15	3.125	71.56505118	More Converged Lines	Monocular	Naked Eye(s)	Sidewall
16	3.3	65.36505118	More Converged Lines	Monocular	Naked Eye(s)	Sidewall
17	9.425	71.06505118	More Converged Lines	Monocular	Naked Eye(s)	Sidewall
18	7.875	71.56505118	More Converged Lines	Monocular	Naked Eye(s)	Sidewall
19	10.025	74.01505118	More Converged Lines	Monocular	Naked Eye(s)	Sidewall
20	9.4	52.81505118	More Converged Lines	Monocular	Naked Eye(s)	Sidewall
21	10.975	71.56505118	More Converged Lines	Monocular	Naked Eye(s)	Sidewall
22	8.125	51.61505118	More Converged Lines	Monocular	Naked Eye(s)	Sidewall
0	-1.35	64.66505118	Diverged Lines	Binocular	Naked Eye(s)	Sidewall
1	0.2	71.56505118	Diverged Lines	Binocular	Naked Eye(s)	Sidewall
2	-1.3	68.96505118	Diverged Lines	Binocular	Naked Eye(s)	Sidewall
3	-1.875	67.96505118	Diverged Lines	Binocular	Naked Eye(s)	Sidewall
4	0	71.56505118	Diverged Lines	Binocular	Naked Eye(s)	Sidewall
5	0.025	40.81505118	Diverged Lines	Binocular	Naked Eye(s)	Sidewall
6	0	71.56505118	Diverged Lines	Binocular	Naked Eye(s)	Sidewall
7	0	70.31505118	Diverged Lines	Binocular	Naked Eye(s)	Sidewall
8	0	71.56505118	Diverged Lines	Binocular	Naked Eye(s)	Sidewall
9	-0.425	82.41505118	Diverged Lines	Binocular	Naked Eye(s)	Sidewall
10	0	71.56505118	Diverged Lines	Binocular	Naked Eye(s)	Sidewall
11	0	71.56505118	Diverged Lines	Binocular	Naked Eye(s)	Sidewall
12	-1.6	71.36505118	Diverged Lines	Binocular	Naked Eye(s)	Sidewall
13	-1.075	63.96505118	Diverged Lines	Binocular	Naked Eye(s)	Sidewall
14	0	71.56505118	Diverged Lines	Binocular	Naked Eye(s)	Sidewall
15	0	71.56505118	Diverged Lines	Binocular	Naked Eye(s)	Sidewall
16	0	71.56505118	Diverged Lines	Binocular	Naked Eye(s)	Sidewall
17	-0.025	68.01505118	Diverged Lines	Binocular	Naked Eye(s)	Sidewall
18	0	71.56505118	Diverged Lines	Binocular	Naked Eye(s)	Sidewall
19	-2.95	71.56505118	Diverged Lines	Binocular	Naked Eye(s)	Sidewall
20	-0.925	57.56505118	Diverged Lines	Binocular	Naked Eye(s)	Sidewall
21	0	58.06505118	Diverged Lines	Binocular	Naked Eye(s)	Sidewall
22	0	41.46505118	Diverged Lines	Binocular	Naked Eye(s)	Sidewall
0	0	64.66505118	Parallel Lines	Binocular	Naked Eye(s)	Sidewall
1	-0.375	71.56505118	Parallel Lines	Binocular	Naked Eye(s)	Sidewall
2	-0.075	65.36505118	Parallel Lines	Binocular	Naked Eye(s)	Sidewall
3	0	63.76505118	Parallel Lines	Binocular	Naked Eye(s)	Sidewall
4	0	71.56505118	Parallel Lines	Binocular	Naked Eye(s)	Sidewall
5	0.1	29.16505118	Parallel Lines	Binocular	Naked Eye(s)	Sidewall
6	0	71.56505118	Parallel Lines	Binocular	Naked Eye(s)	Sidewall
7	0	70.41505118	Parallel Lines	Binocular	Naked Eye(s)	Sidewall
8	0	71.56505118	Parallel Lines	Binocular	Naked Eye(s)	Sidewall
9	3.025	69.46505118	Parallel Lines	Binocular	Naked Eye(s)	Sidewall
10	0	71.56505118	Parallel Lines	Binocular	Naked Eye(s)	Sidewall
11	0	71.56505118	Parallel Lines	Binocular	Naked Eye(s)	Sidewall
12	0.35	70.76505118	Parallel Lines	Binocular	Naked Eye(s)	Sidewall
13	0	71.56505118	Parallel Lines	Binocular	Naked Eye(s)	Sidewall
14	0	71.56505118	Parallel Lines	Binocular	Naked Eye(s)	Sidewall
15	0	71.56505118	Parallel Lines	Binocular	Naked Eye(s)	Sidewall
16	0	65.36505118	Parallel Lines	Binocular	Naked Eye(s)	Sidewall
17	0.625	69.46505118	Parallel Lines	Binocular	Naked Eye(s)	Sidewall
18	0	71.56505118	Parallel Lines	Binocular	Naked Eye(s)	Sidewall
19	-0.25	71.56505118	Parallel Lines	Binocular	Naked Eye(s)	Sidewall
20	-0.375	71.56505118	Parallel Lines	Binocular	Naked Eye(s)	Sidewall
21	0	72.96505118	Parallel Lines	Binocular	Naked Eye(s)	Sidewall
22	0	47.96505118	Parallel Lines	Binocular	Naked Eye(s)	Sidewall
0	3.85	64.66505118	Converged Lines	Binocular	Naked Eye(s)	Sidewall
1	4.625	71.56505118	Converged Lines	Binocular	Naked Eye(s)	Sidewall
2	2.65	70.51505118	Converged Lines	Binocular	Naked Eye(s)	Sidewall
3	2.675	68.96505118	Converged Lines	Binocular	Naked Eye(s)	Sidewall
4	4.975	71.56505118	Converged Lines	Binocular	Naked Eye(s)	Sidewall
5	2.65	40.21505118	Converged Lines	Binocular	Naked Eye(s)	Sidewall
6	0	71.56505118	Converged Lines	Binocular	Naked Eye(s)	Sidewall
7	5.6	67.71505118	Converged Lines	Binocular	Naked Eye(s)	Sidewall
8	3.025	74.61505118	Converged Lines	Binocular	Naked Eye(s)	Sidewall
9	4.675	84.61505118	Converged Lines	Binocular	Naked Eye(s)	Sidewall
10	2.675	71.56505118	Converged Lines	Binocular	Naked Eye(s)	Sidewall
11	1.325	71.56505118	Converged Lines	Binocular	Naked Eye(s)	Sidewall
12	1.85	73.36505118	Converged Lines	Binocular	Naked Eye(s)	Sidewall
13	6.125	71.56505118	Converged Lines	Binocular	Naked Eye(s)	Sidewall
14	4.95	71.56505118	Converged Lines	Binocular	Naked Eye(s)	Sidewall
15	1.925	71.56505118	Converged Lines	Binocular	Naked Eye(s)	Sidewall
16	4.475	63.41505118	Converged Lines	Binocular	Naked Eye(s)	Sidewall
17	3.4	65.56505118	Converged Lines	Binocular	Naked Eye(s)	Sidewall
18	2.275	71.56505118	Converged Lines	Binocular	Naked Eye(s)	Sidewall
19	4.55	73.16505118	Converged Lines	Binocular	Naked Eye(s)	Sidewall
20	3.775	71.56505118	Converged Lines	Binocular	Naked Eye(s)	Sidewall
21	2.225	71.56505118	Converged Lines	Binocular	Naked Eye(s)	Sidewall
22	4.05	49.66505118	Converged Lines	Binocular	Naked Eye(s)	Sidewall
0	5.45	64.66505118	More Converged Lines	Binocular	Naked Eye(s)	Sidewall
1	6.375	71.56505118	More Converged Lines	Binocular	Naked Eye(s)	Sidewall
2	5.15	65.26505118	More Converged Lines	Binocular	Naked Eye(s)	Sidewall
3	6.625	69.16505118	More Converged Lines	Binocular	Naked Eye(s)	Sidewall
4	14.75	71.56505118	More Converged Lines	Binocular	Naked Eye(s)	Sidewall
5	2.425	40.81505118	More Converged Lines	Binocular	Naked Eye(s)	Sidewall
6	4.05	71.56505118	More Converged Lines	Binocular	Naked Eye(s)	Sidewall
7	6.925	71.56505118	More Converged Lines	Binocular	Naked Eye(s)	Sidewall
8	6.85	74.61505118	More Converged Lines	Binocular	Naked Eye(s)	Sidewall
9	6.3	77.46505118	More Converged Lines	Binocular	Naked Eye(s)	Sidewall
10	2.675	71.56505118	More Converged Lines	Binocular	Naked Eye(s)	Sidewall
11	3.475	71.56505118	More Converged Lines	Binocular	Naked Eye(s)	Sidewall
12	5.75	73.56505118	More Converged Lines	Binocular	Naked Eye(s)	Sidewall
13	8.25	78.61505118	More Converged Lines	Binocular	Naked Eye(s)	Sidewall
14	10.3	71.56505118	More Converged Lines	Binocular	Naked Eye(s)	Sidewall
15	4.225	71.56505118	More Converged Lines	Binocular	Naked Eye(s)	Sidewall
16	6.4	66.91505118	More Converged Lines	Binocular	Naked Eye(s)	Sidewall
17	5.025	69.16505118	More Converged Lines	Binocular	Naked Eye(s)	Sidewall
18	5.25	71.56505118	More Converged Lines	Binocular	Naked Eye(s)	Sidewall
19	6.525	66.66505118	More Converged Lines	Binocular	Naked Eye(s)	Sidewall
20	8.65	57.56505118	More Converged Lines	Binocular	Naked Eye(s)	Sidewall
21	5.025	56.16505118	More Converged Lines	Binocular	Naked Eye(s)	Sidewall
22	6.575	46.36505118	More Converged Lines	Binocular	Naked Eye(s)	Sidewall
